# Supplementary material for: Rapid Identification by Resequencing-Based QTL Mapping of a Novel Allele RGA1-FH Decreasing Grain Length in a Rice Restorer Line ‘Fuhui212’
Source: Int J Mol Sci. 2023 Jun 28;24(13):10746. doi: 10.3390/ijms241310746 (PMC10341677; doi:10.3390/ijms241310746)
Supplement: Supplementary file 1 [file ijms-24-10746-s001.zip]

Archive with 1 entries (1 files):
- ijms-2451841-supplementary.pdf
